# Supplementary material for: A prognostic model for overall survival in recurrent glioma patients treated with bevacizumab-containing therapy
Source: Discov Oncol. 2024 Mar 22;15:85. doi: 10.1007/s12672-024-00944-y (PMC10959905; doi:10.1007/s12672-024-00944-y)
Supplement: Supplementary file 3 — Additional file3 (ZIP 13 KB) [file 12672_2024_944_MOESM3_ESM.zip]

Archive with 12 entries (11 files):
- ESM_3/
- __MACOSX/._ESM_3
- ESM_3/df.RData
- __MACOSX/ESM_3/._df.RData
- ESM_3/._df.RData
- ESM_3/code.R
- __MACOSX/ESM_3/._code.R
- ESM_3/._code.R
- ESM_3/df_mol.RData
- ESM_3/.Rhistory
- __MACOSX/ESM_3/._.Rhistory
- ESM_3/._.Rhistory
