# Supplementary material for: A prognostic model for overall survival in recurrent glioma patients treated with bevacizumab-containing therapy
Source: Discov Oncol. 2024 Mar 22;15:85. doi: 10.1007/s12672-024-00944-y (PMC10959905; doi:10.1007/s12672-024-00944-y)
Supplement: Supplementary file 3 — Additional file3 (ZIP 13 KB) [file 12672_2024_944_MOESM3_ESM.zip › ESM_3/code.R]

load("df.RData")
load("df_mol.RData")

# oncoplot
suppressPackageStartupMessages(library(ComplexHeatmap))
mat_mol <- t(df_mol[ , -1])
colnames(mat_mol) <- df_mol$ID
alter_fun <- list(
  background = function(x, y, w, h) {
    grid.rect(x, y, w-unit(1, "mm"), 
              h-unit(1, "mm"), 
              gp = gpar(fill = "white", col = NA))
  }, 
  amplification = function(x, y, w, h) {
    grid.rect(x, y, w-unit(1, "mm"), 
              h-unit(1, "mm"), 
              gp = gpar(fill = col["amplification"], col = NA))
  }, 
  deletion = function(x, y, w, h) {
    grid.rect(x, y, w-unit(1, "mm"), 
              h-unit(1, "mm"), 
              gp = gpar(fill = col["deletion"], col = NA))
  }, 
  missense = function(x, y, w, h) {
    grid.rect(x, y, w-unit(1, "mm"), 
              h-unit(1, "mm"), 
              gp = gpar(fill = col["missense"], col = NA))
  }, 
  nonsense = function(x, y, w, h) {
    grid.rect(x, y, w-unit(1, "mm"), 
              h-unit(1, "mm"), 
              gp = gpar(fill = col["nonsense"], col = NA))
  }, 
  frameshift = function(x, y, w, h) {
    grid.rect(x, y, w-unit(1, "mm"), 
              h-unit(1, "mm"), 
              gp = gpar(fill = col["frameshift"], col = NA))
  }, 
  promoter = function(x, y, w, h) {
    grid.rect(x, y, w-unit(1, "mm"), 
              h-unit(1, "mm"), 
              gp = gpar(fill = col["promoter"], col = NA))
  }, 
  multihit = function(x, y, w, h) {
    grid.rect(x, y, w-unit(1, "mm"), 
              h-unit(1, "mm"), 
              gp = gpar(fill = col["multihit"], col = NA))
  })

col <- c(amplification = "#E64B35", deletion = "#4DBBD5", missense = "#00A087", nonsense = "#3C5488", frameshift = "#F39B7F", promoter = "#8491B4", multihit = "#91D1C2")
heatmap_legend_param <- list(title = "Alterations", 
                             at = c("amplification", "deletion", "missense", "nonsense", "frameshift", "promoter", "multihit"), 
                             labels = c("Amplification", "Deletion", "Missense mutation", "Nonsense mutation", "Frameshift mutation", "Promoter mutation", "Multiple hits"))
oncoplot <- oncoPrint(mat_mol, alter_fun = alter_fun, col = col, heatmap_legend_param = heatmap_legend_param, alter_fun_is_vectorized = FALSE)

# survival
library(survival)
library(survminer)
survfit(formula = Surv(OS, status) ~ 1, data = df)
survfit(formula = Surv(OS, status) ~ 1, data = df[df$n_grade == "HG", ])
survfit(formula = Surv(OS, status) ~ 1, data = df[df$n_grade == "non_HG", ])

# univariate Cox
covariates <- c("sex", "d_age", "s_KPS", "surgery", "o_grade", 
                "n_grade", "a_therapy", "PFS", "r_age", "r_surgery", 
                "r_radio", "r_chemo", "r_BEV", "gap", "b_KPS", 
                "GC", "MGMT_met", "IDH_mut", "TERT_mut", "codel_1p19q", 
                "BRAF_V600E", colnames(df[25 : 84]))
univ_formulas <- sapply(covariates, function(x){as.formula(paste("Surv(OS, status) ~ ", x))})
univ_models <- lapply(univ_formulas, function(x){try(coxph(x, data = df), silent = TRUE)})
univ_models <- univ_models[!sapply(univ_models, function(x){inherits(x, "try-error")})]
univ_results <- lapply(univ_models, 
                       function(x) {
                         pro_haz_test <- try(cox.zph(x)$table["GLOBAL", "p"], silent = TRUE)
                         x <- summary(x)
                         p_value <- x$waldtest["pvalue"]
                         res <- c(p_value, pro_haz_test)
                         names(res) <- c("p_value", "pro_haz_test")
                         return(res)
                       })
uni_res <- na.omit(as.data.frame(t(as.data.frame(univ_results))))
uni_res <- uni_res[uni_res$pro_haz_test > 0.05 & uni_res$pro_haz_test < 1, ]
var_sig <- rownames(uni_res[uni_res$p_value < 0.05, ])
if("o_grade" %in% var_sig) {var_sig <- var_sig[-which(var_sig == "o_grade")]}

df_new <- df
colnames(df_new)[1 : 24] <- c("num", "Sex", "Age at initial diagnosis", "KPS before surgery", "Surgery", 
                              "WHO 2016 grade", "WHO 2021 grade", "Adjuvant radiochemotherapy", "Time to progression", "Age at recurrence", 
                              "Surgery after recurrence", "Radiotherapy after recurrence", "Non-BEV therapy after recurrence", "BEV-based therapy after recurrence", "Time from recurrence to BEV use", 
                              "KPS before BEV use", "GC use during BEV-based therapy", "status", "OS", "MGMT promoter methylation", 
                              "IDH mutation", "TERT promoter mutation", "1p/19q codeletion", "BRAF V600E mutation")
var_sig_new <- colnames(df_new)[which((colnames(df) %in% var_sig))]

# colinearity
library(corrplot)
corr <- cor(as.data.frame(lapply(df_new[ , var_sig_new], function(x){as.numeric(x)})), method = "kendall")
rownames(corr) <- var_sig_new
colnames(corr) <- var_sig_new
cor_plot <- corrplot(corr, 
                     method = "circle", 
                     type = "lower", 
                     col = colorRampPalette(c("blue1","white" ,"red"), alpha = TRUE)(200), 
                     diag = FALSE, 
                     addgrid.col = NA, 
                     order = "hclust", 
                     tl.col = "black")

# variable selection
var_ini <- var_sig
dt <- as.data.frame(lapply(df[ , c(var_ini, "OS", "status")], function(x){as.numeric(x)}))

# likelihood-based gradient boosting
library(CoxBoost)
set.seed(123)
op_resCB <- optimCoxBoostPenalty(time = dt$OS, 
                                 status = dt$status, 
                                 x = as.matrix(dt[ , var_ini]))
resCB <- CoxBoost(time = dt$OS, 
                  status = dt$status, 
                  x = as.matrix(dt[ , var_ini]), 
                  stepno = op_resCB$cv.res$optimal.step, 
                  penalty = op_resCB$penalty)
var_fin_CB <- names(coef(resCB)[coef(resCB) != 0])
for_fin_CB <- as.formula(paste("Surv(OS, status) ~ ", paste(var_fin_CB, collapse = " + ")))
coxm_fin_CB <- coxph(for_fin_CB, data = df)
summary(coxm_fin_CB)
cox.zph(coxm_fin_CB)

# model-based gradient boosting
library(biospear)
set.seed(123)
resGB <- BMsel(data = dt, 
               x = var_ini, 
               y = c("OS", "status"), 
               method = "gboost", 
               inter = FALSE, 
               folds = 10)
var_fin_GB <- names(resGB$gboost)
for_fin_GB <- as.formula(paste("Surv(OS, status) ~ ", paste(var_fin_GB, collapse = " + ")))
coxm_fin_GB <- coxph(for_fin_GB, data = df)
summary(coxm_fin_GB)
cox.zph(coxm_fin_GB)

# LASSO
library(biospear)
set.seed(123)
resLS <- BMsel(data = dt, 
               x = var_ini, 
               y = c("OS", "status"), 
               method = "lasso", 
               inter = FALSE, 
               folds = 10)
var_fin_LS <- names(resLS$lasso)
for_fin_LS <- as.formula(paste("Surv(OS, status) ~ ", paste(var_fin_LS, collapse = " + ")))
coxm_fin_LS <- coxph(for_fin_LS, data = df)
summary(coxm_fin_LS)
cox.zph(coxm_fin_LS)

# random survival forest
library(randomForestSRC)
set.seed(123)
obj <- rfsrc(Surv(OS, status) ~ ., dt, nodesize = 1, importance = TRUE)
resRF <- var.select(object = obj)
var_fin_RF <- resRF$topvars
for_fin_RF <- as.formula(paste("Surv(OS, status) ~ ", paste(var_fin_RF, collapse = " + ")))
coxm_fin_RF <- coxph(for_fin_RF, data = df)
summary(coxm_fin_RF)
cox.zph(coxm_fin_RF)

# multivariate Cox
library(MASS)
var_ini_BE <- Reduce(intersect, list(var_fin_CB, var_fin_GB, var_fin_LS, var_fin_RF))
for_ini_BE <- as.formula(paste("Surv(OS, status) ~ ", paste(var_ini_BE, collapse = " + ")))
coxm_ini_BE <- coxph(for_ini_BE, data = df)
set.seed(123)
stepwise <- stepAIC(coxm_ini_BE, direction = "backward", k = 3)
for_fin_spl <- strsplit(as.character(stepwise$formula)[[3]], split = " ")[[1]]
var_fin_BE <- for_fin_spl[for_fin_spl != "+"]
for_fin_BE <- stepwise$formula
coxm_fin_BE <- coxph(for_fin_BE, data = df)
summary(coxm_fin_BE)
cox.zph(coxm_fin_BE)

# nomogram
library(rms)
df_nom <- df
df_nom$a_therapy <- factor(df_nom$a_therapy, levels = c("non_R+C", "R+C"), labels = c("No", "Yes"))
label(df_nom$a_therapy) <- "Adjuvant radiochemotherapy"
df_nom$n_grade <- factor(df_nom$n_grade, levels = c("non_HG", "HG"), labels = c("Grade lower or not available", "Grade 4"))
label(df_nom$n_grade) <- "WHO 2021 grade"
label(df_nom$PFS) <- "Time to progression"
df_nom$EGFR <- factor(df_nom$EGFR, levels = c("altered", "NA", "wildtype"), labels = c("Altered", "Not available", "Wildtype"))
dd <- datadist(df_nom)
options(datadist = "dd")
coxm_nom <- cph(for_fin_BE, data = df_nom, x = TRUE, y = TRUE, surv = TRUE)
surv <- Survival(coxm_nom)
surv1 <- function(x){surv(6, x)}
surv2 <- function(x){surv(12, x)}
surv3 <- function(x){surv(18, x)}
plot(nomogram(coxm_nom, 
              fun = list(surv1, surv2, surv3), 
              lp = FALSE, 
              fun.at = seq(0, 1, by = 0.1), 
              funlabel = c("6-month OS probability", "12-month OS probability", "18-month OS probability")), 
     total.points.label = "Total points", 
     cex.axis = 0.8, 
     cex.var = 0.8, 
     xfrac = 0.6)

# internal validation
library(rms)
dd <- datadist(df)
options(datadist = "dd")
coxm <- cph(for_fin_BE, data = df, x = TRUE, y = TRUE, surv = TRUE)
set.seed(123)
v <- validate(coxm, B = 100)
c_index <- v["Dxy", "index.corrected"] / 2 + 0.5
dxy <- NA
set.seed(123)
for (i in 1 : 200) {
  try({
    g <- update(coxm, subset = sample(1 : nrow(df), nrow(df), replace = TRUE))
    v <- validate(g, B = 100)
    dxy[i] <- v["Dxy", "index.corrected"]
    }, silent = TRUE)
}
c_index_ci <- quantile(na.omit(dxy), c(0.025, 0.975)) / 2 + 0.5

library(riskRegression)
set.seed(123)
roc_scores <- Score(object = list(coxm), 
                    formula = Surv(OS, status) ~ 1, 
                    data = df, 
                    times = c(6, 12, 18), 
                    split.method = "bootcv", 
                    B = 100)

# AUC plot
library(ggplot2)
library(ggsci)
dat1 <- as.data.frame(roc_scores$AUC$score)
dat1$Time <- factor(dat1$times, labels = c("6-month", "12-month", "18-month"))
auc_plot <- ggplot() + 
  geom_col(data = dat1, aes(x = Time, y = AUC, fill = Time), color = "black", width = 0.3) + 
  geom_errorbar(data = dat1, aes(x = Time, y = AUC, ymin = lower, ymax = upper), width = 0.05) + 
  theme_bw() + 
  theme(aspect.ratio = 1, 
        axis.text.x = element_text(hjust = 0.5, color = "black", size = 16), 
        axis.text.y = element_text(hjust = 0.5, color = "black", size = 16), 
        axis.title.x = element_text(size = 16), 
        axis.title.y = element_text(size = 16), 
        legend.position = "none", 
        panel.border = element_blank(), axis.line = element_line(color = "black", linewidth = 1), 
        panel.grid = element_blank()) + 
  scale_fill_npg() + 
  scale_y_continuous(limits = c(0, 1), expand = c(0, 0)) + 
  labs(title = "", x = "")

set.seed(123)
f6 <- cph(for_fin_BE, data = df, x = TRUE, y = TRUE, surv = TRUE, time.inc = 6)
cal6 <- calibrate(f6, cmethod = "KM", method = "boot", u = 6, m = 15, B = 100)
set.seed(123)
f12 <- cph(for_fin_BE, data = df, x = TRUE, y = TRUE, surv = TRUE, time.inc = 12)
cal12 <- calibrate(f12, cmethod = "KM", method = "boot", u = 12, m = 15, B = 100)
set.seed(123)
f18 <- cph(for_fin_BE, data = df, x = TRUE, y = TRUE, surv = TRUE, time.inc = 18)
cal18 <- calibrate(f18, cmethod = "KM", method = "boot", u = 18, m = 15, B = 100)
dat2 <- data.frame(predicted = c(cal6[ , "mean.predicted"], cal12[ , "mean.predicted"], cal18[ , "mean.predicted"]), 
                   observed = c(cal6[ , "KM"], cal12[ , "KM"], cal18[ , "KM"]), 
                   se = c(cal6[ , "std.err"], cal12[ , "std.err"], cal18[ , "std.err"]), 
                   time = as.factor(rep(c(6, 12, 18), each = 5)))
lm6 <- lm(observed ~ predicted, dat2[dat2$time == "6", ])
lm12 <- lm(observed ~ predicted, dat2[dat2$time == "12", ])
lm18 <- lm(observed ~ predicted, dat2[dat2$time == "18", ])
slopes <- sprintf("%.3f", c(lm6$coefficients["predicted"], lm12$coefficients["predicted"], lm18$coefficients["predicted"]))

# calibration plot
library(ggplot2)
library(ggsci)
cal_plot <- ggplot() + 
  geom_line(aes(x = c(0, 1), y = c(0, 1)), color = "grey", linetype = "dashed") + 
  geom_point(data = dat2, aes(x = predicted, y = observed, shape = time, color = time), size = 2) + 
  geom_smooth(data = dat2, aes(x = predicted, y = observed, linetype = time, color = time), linewidth = 1, method = "lm", se = FALSE) + 
  theme_bw() + 
  theme(aspect.ratio = 1, 
        axis.text.x = element_text(hjust = 0.5, color = "black", size = 16), 
        axis.text.y = element_text(hjust = 0.5, color = "black", size = 16), 
        axis.title.x = element_text(size = 16), 
        axis.title.y = element_text(size = 16), 
        legend.text = element_text(color = "black", size = 16), 
        legend.title = element_text(color = "black", size = 16), 
        legend.position = c(0.7, 0.15), 
        panel.border = element_blank(), axis.line = element_line(color = "black", linewidth = 1), 
        panel.grid = element_blank()) + 
  scale_color_npg(name = NULL, labels = paste(c(6, 12, 18), "-month, slope: ", slopes, sep = "")) + 
  scale_discrete_manual(values = c(15, 16, 17), aesthetics = c("shape", "linetype"), name = NULL, labels = paste(c(6, 12, 18), "-month, slope: ", slopes, sep = "")) + 
  scale_x_continuous(expand = c(0.01, 0.01)) + 
  scale_y_continuous(expand = c(0.01, 0.01)) + 
  labs(title = "", x = "Predicted probability", y = "Observed probability")
